# Supplementary material for: Cross-Scale Industrial Manufacturing of Multifunctional Glass Fiber/Epoxy Composite Tubes via a Purposely Modified Filament Winding Production Line
Source: Polymers (Basel). 2024 Jun 20;16(12):1754. doi: 10.3390/polym16121754 (PMC11207220; doi:10.3390/polym16121754)
Supplement: Supplementary file 1 [file polymers-16-01754-s001.zip]

Archive with 1 entries (1 files):
- polymers-3036106-supplementary.pdf
